# Supplementary material for: Lenvatinib improves anti-PD-1 therapeutic efficacy by promoting vascular normalization via the NRP-1-PDGFRβ complex in hepatocellular carcinoma
Source: Front Immunol. 2023 Jul 21;14:1212577. doi: 10.3389/fimmu.2023.1212577 (PMC10400764; doi:10.3389/fimmu.2023.1212577)
Supplement: Supplementary file 1 [file DataSheet_1.zip]

Archive with 3 entries (3 files):
- Supplementary data.pdf
- Supplementary video 1.mp4
- Supplementary video 2.mp4
